# Supplementary material for: Vaccination impairs de novo immune response to omicron breakthrough infection, a precondition for the original antigenic sin
Source: Nat Commun. 2024 Apr 10;15:3102. doi: 10.1038/s41467-024-47451-w (PMC11006949; doi:10.1038/s41467-024-47451-w)
Supplement: Supplementary file 4 — Source Data [file 41467_2024_47451_MOESM4_ESM.xlsx]

## Sheet: 1 b
		O-Inf	Vacc + O-Inf	Vacc
	Number of values	26	37	41			Dunn's multiple comparisons test	Mean rank diff,	Significant?	Summary	Adjusted P Value
							O-Inf vs. Vacc + O-Inf	-45.68	Yes	****	<0,0001
	Minimum	0.2	0.8	0.6			O-Inf vs. Vacc	-42.97	Yes	****	<0,0001
	25% Percentile	0.75	4.55	5.05			Vacc + O-Inf vs. Vacc	2.706	No	ns	>0,9999
	Median	2.5	9.9	8.4
	75% Percentile	3.25	16.7	14.45
	Maximum	6.3	49.7	30.3
	Range	6.1	48.9	29.7
	95% CI of median
	Actual confidence level	97,10%	95,30%	97,25%
	Lower confidence limit	1	7	6.1
	Upper confidence limit	3.1	14.3	11.9

## Sheet: 1c
	Panel b	O-Inf	Vacc + O-Inf	Vacc
	Number of values	26	37	41
							O-Inf vs. Vacc + O-Inf	2.841	No	ns	>0,9999
	Minimum	11	21	9			O-Inf vs. Vacc	6.802	No	ns	>0,9999
	25% Percentile	25.25	36.5	19			Vacc + O-Inf vs. Vacc	3.961	No	ns	>0,9999
	Median	75.5	49	35
	75% Percentile	93.25	71	89
	Maximum	220	104	193
	Range	209	83	184
	95% CI of median
	Actual confidence level	97,10%	95,30%	97,25%
	Lower confidence limit	27	42	23
	Upper confidence limit	88	65	85
	Panels f,g	O-Inf	Vacc + O-Inf	Vacc
	Number of values	15	36	39			O-Inf vs. Vacc + O-Inf	2.044	No	ns	>0,9999	A-B
							O-Inf vs. Vacc	6.421	No	ns	>0,9999	A-C
	Minimum	12	21	9			Vacc + O-Inf vs. Vacc	4.376	No	ns	>0,9999	B-C
	25% Percentile	27	38.25	20
	Median	79	51.5	35
	75% Percentile	111	71	89
	Maximum	197	104	193
	Range	185	83	184
	95% CI of median
	Actual confidence level	96,48%	97,12%	97,63%
	Lower confidence limit	27	42	23
	Upper confidence limit	111	68	85

## Sheet: 1f
		O-Inf	Vacc + O-Inf	Vacc
	Number of values	15	36	39
						Dunn's multiple comparisons test	Mean rank diff,	Significant?	Summary	Adjusted P Value
	Minimum	3.1	0	0		O-Inf vs. Vacc + O-Inf	39.72	Yes	****	<0,0001
	25% Percentile	16.2	0	0		O-Inf vs. Vacc	48.11	Yes	****	<0,0001
	Median	25.7	0	0		Vacc + O-Inf vs. Vacc	8.386	No	ns	0.4071
	75% Percentile	50	1.975	0.6
	Maximum	81.2	14.9	4.8
	Range	78.1	14.9	4.8
	95% CI of median
	Actual confidence level	96,48%	97,12%	97,63%
	Lower confidence limit	16.2	0	0
	Upper confidence limit	50	1.4	0

## Sheet: 1g
		O-Inf	Vacc + O-Inf	Vacc
	Number of values	15	36	39
							Dunn's multiple comparisons test	Mean rank diff,	Significant?	Summary	Adjusted P Value
	Minimum	0.07623	0.015	0.015			O-Inf vs. Vacc + O-Inf	36.02	Yes	****	<0,0001
	25% Percentile	0.3965	0.015	0.015			O-Inf vs. Vacc	45.29	Yes	****	<0,0001
	Median	0.674	0.015	0.015			Vacc + O-Inf vs. Vacc	9.27	No	ns	0.2972
	75% Percentile	1.575	0.1157	0.03544
	Maximum	5.149	1.024	0.152
	Range	5.073	1.009	0.137
	95% CI of median
	Actual confidence level	96,48%	97,12%	97,63%
	Lower confidence limit	0.3965	0.015	0.015
	Upper confidence limit	1.575	0.07642	0.015

## Sheet: 2a
		O-Inf	Vacc + O-Inf	Vacc
	Number of values	23	37	40
							Dunn's multiple comparisons test	Mean rank diff,	Significant?	Summary	Adjusted P Value
	Minimum	2	9.278	2			O-Inf vs. Vacc + O-Inf	-50.02	Yes	****	<0,0001
	25% Percentile	5	204.9	70.48			O-Inf vs. Vacc	-26.01	Yes	**	0.0018
	Median	17.71	483.3	110.5			Vacc + O-Inf vs. Vacc	24.01	Yes	***	0.0009
	75% Percentile	58.52	826.5	257.3
	Maximum	494.8	1575	841.3
	Range	492.8	1566	839.3
	95% CI of median
	Actual confidence level	96,53%	95,30%	96,15%
	Lower confidence limit	5	263.2	84.77
	Upper confidence limit	44.53	678.9	219.7

## Sheet: 2b
	Panel a	O-Inf	Vacc + O-Inf	Vacc
	Number of values	23	37	40
							O-Inf vs. Vacc + O-Inf	5.475	No	ns	>0,9999	A-B
	Minimum	11	21	9			O-Inf vs. Vacc	8.251	No	ns	0.8304	A-C
	25% Percentile	27	36.5	18.75			Vacc + O-Inf vs. Vacc	2.776	No	ns	>0,9999	B-C
	Median	79	49	35
	75% Percentile	89	71	89
	Maximum	175	104	193
	Range	164	83	184
	95% CI of median
	Actual confidence level	96,53%	95,30%	96,15%
	Lower confidence limit	27	42	23
	Upper confidence limit	88	65	85
	Panels e,f	O-Inf	Vacc + O-Inf	Vacc
	Number of values	18	37	40			Dunn's multiple comparisons test	Mean rank diff,	Significant?	Summary	Adjusted P Value
							O-Inf vs. Vacc + O-Inf	8.682	No	ns	0.8183
	Minimum	11	21	9			O-Inf vs. Vacc	11.56	No	ns	0.4176
	25% Percentile	27	36.5	18.75			Vacc + O-Inf vs. Vacc	2.88	No	ns	>0,9999
	Median	82	49	35
	75% Percentile	107.3	71	89
	Maximum	175	104	193
	Range	164	83	184
	95% CI of median
	Actual confidence level	96,91%	95,30%	96,15%
	Lower confidence limit	27	42	23
	Upper confidence limit	106	65	85

## Sheet: 2e
		O-Inf	Vacc + O-Inf	Vacc
	Number of values	18	37	40
							Dunn's multiple comparisons test	Mean rank diff,	Significant?	Summary	Adjusted P Value
	Minimum	0	0	0			O-Inf vs. Vacc + O-Inf	38.36	Yes	****	<0,0001
	25% Percentile	20.97	0	0			O-Inf vs. Vacc	47.73	Yes	****	<0,0001
	Median	56.76	0	0			Vacc + O-Inf vs. Vacc	9.372	No	ns	0.2559
	75% Percentile	81.71	3.154	0
	Maximum	100	43.81	14.91
	Range	100	43.81	14.91
	95% CI of median
	Actual confidence level	96,91%	95,30%	97,25%
	Lower confidence limit	21.16	0	0
	Upper confidence limit	81.69	0.7226	0

## Sheet: 2f
		O-Inf	Vacc + O-Inf	Vacc
	Number of values	18	37	40			Dunn's multiple comparisons test	Mean rank diff,	Significant?	Summary	Adjusted P Value
							O-Inf vs. Vacc + O-Inf	27.6	Yes	***	0.0002
	Minimum	0.3	0.3	0.3			O-Inf vs. Vacc	38.51	Yes	****	<0,0001
	25% Percentile	4.635	0.3	0.3			Vacc + O-Inf vs. Vacc	10.91	No	ns	0.1298
	Median	11.14	0.3	0.3
	75% Percentile	32.15	10.63	0.3
	Maximum	188.8	317	64.32
	Range	188.5	316.7	64.02
	95% CI of median
	Actual confidence level	96,91%	95,30%	97,25%
	Lower confidence limit	5.2	0.3	0.3
	Upper confidence limit	21.53	0.3	0.3

## Sheet: 3b
		O-Inf	Vacc + O-Inf	Vacc
	Number of values	7	36	40			Dunn's multiple comparisons test	Mean rank diff,	Significant?	Summary	Adjusted P Value
							O-Inf vs. Vacc + O-Inf	0.6131	No	ns	>0,9999
	Minimum	0.002242	0.0002	0.0002			O-Inf vs. Vacc	-3.516	No	ns	>0,9999
	25% Percentile	0.009779	0.01293	0.01331			Vacc + O-Inf vs. Vacc	-4.129	No	ns	>0,9999
	Median	0.02149	0.02887	0.03449
	75% Percentile	0.05949	0.05307	0.06513
	Maximum	0.3475	0.1085	0.1545
	Range	0.3452	0.1083	0.1543
	95% CI of median
	Actual confidence level	98,44%	97,12%	96,15%
	Lower confidence limit	0.002242	0.01525	0.01825
	Upper confidence limit	0.3475	0.04449	0.04825

## Sheet: 3c
		O-Inf	Vacc + O-Inf	Vacc
	Number of values	7	35	35		Dunn's multiple comparisons test	Mean rank diff,	Significant?	Summary	Adjusted P Value
						O-Inf vs. Vacc + O-Inf	26.87	Yes	**	0.0072
	Minimum	0.002242	1.24e-05	0.0002		O-Inf vs. Vacc	27.81	Yes	**	0.005
	Maximum	0.2322	0.02424	0.0352		Vacc + O-Inf vs. Vacc	0.9429	No	ns	>0,9999
	Range	0.23	0.02423	0.035
	Mean	0.04987	0.004852	0.005089
	Std. Deviation	0.082	0.006657	0.008338
	Std. Error of Mean	0.03099	0.001125	0.001409

[truncated: 10 more sheets: 3d, 3e, 4b, 4c, 4d, 4e, 4f, 4g, 4h, 4i]
